# Supplementary material for: The Extracellular Surface of the GLP-1 Receptor Is a Molecular Trigger for Biased Agonism
Source: Cell. 2016 Jun 16;165(7):1632–43. doi: 10.1016/j.cell.2016.05.023 (PMC4912689; doi:10.1016/j.cell.2016.05.023)
Supplement: Data S1. Visualization of the Heatmaps Showing the Contribution of the Extracellular Surface to Affinity and Efficacy of Peptide Ligands, Related to Figures 3 and 6 — Active Molsoft icm file containing the 3D heatmaps shown in Figures 3 and 6. This file allows visualization of the 3D models and also allows identification of the location of individual residues within each heatmap. To view this file, the free Molsoft icm Browser will need to be downloaded from http://www.molsoft.com/getbrowser.cgi. [file mmc2.zip]

Archive with 1 entries (1 files):
- cell_8947_mmc2.icb
